# Supplementary material for: Gas6/TAM Signalling Negatively Regulates Inflammatory Induction of GM-CSF in Mouse Brain Microglia
Source: Cells. 2021 Nov 24;10(12):3281. doi: 10.3390/cells10123281 (PMC8699038; doi:10.3390/cells10123281)
Supplement: Supplementary file 1 [file cells-10-03281-s001.zip]

Archive with 1 entries (1 files):
- cells-1404500-supplementary.pdf
